# Supplementary material for: Gene Expression Analyses during Spontaneous Reversal of Cardiomyopathy in Mice with Repressed Nuclear CUG-BP, Elav-Like Family (CELF) Activity in Heart Muscle
Source: PLoS One. 2015 Apr 20;10(4):e0124462. doi: 10.1371/journal.pone.0124462 (PMC4404138; doi:10.1371/journal.pone.0124462)
Supplement: S2 Table — (XLSX) [file pone.0124462.s002.xlsx]

## Sheet: Sheet1
Genes affected in the MHC-CELF∆ mild line (MHC-CELF∆-574)
Genes affected only at 3 weeks
ID	LogFC	Fold change relative to WT	Direction of regulation	Absolute fold change
ITGB1BP3	1.95609	3.88008	up	3.88008
NPPB	1.40966	2.65675	up	2.65675
2510042H12RIK	1.39017	2.6211	up	2.6211
CTGF	1.35682	2.56121	up	2.56121
2310002L09RIK	1.32228	2.50061	up	2.50061
ATF3	1.3011	2.46417	up	2.46417
TNFRSF12A	1.29421	2.45243	up	2.45243
PDLIM1	1.26572	2.40447	up	2.40447
MYL1	1.26427	2.40205	up	2.40205
FOS	1.21719	2.32494	up	2.32494
SYNPO2L	1.14726	2.21494	up	2.21494
ABRA	1.14188	2.20668	up	2.20668
XIRP2	1.13594	2.19761	up	2.19761
NUAK1	1.13044	2.18926	up	2.18926
2410004L22RIK	1.1206	2.17438	up	2.17438
2810405K02RIK	1.0829	2.11829	up	2.11829
DSCR1	1.07989	2.11388	up	2.11388
PPP1R1A	1.04556	2.06417	up	2.06417
EGR1	1.04374	2.06156	up	2.06156
COL8A1	1.03038	2.04256	up	2.04256
1110032E23RIK	1.0115	2.01601	up	2.01601
MYOM2	-1.91146	0.265823	down	3.7619
MYL7	-1.68571	0.310851	down	3.21698
WHRN	-1.59911	0.330081	down	3.02956
CRIP2	-1.49051	0.355886	down	2.80989
CORIN	-1.42069	0.373535	down	2.67713
A2BP1	-1.41687	0.374525	down	2.67005
IFT81	-1.41059	0.376158	down	2.65846
MOV10L1	-1.35505	0.390921	down	2.55806
LAMB3	-1.24127	0.422999	down	2.36407
9930105H17RIK	-1.23604	0.424537	down	2.3555
PPIL1	-1.09692	0.467515	down	2.13897
MLANA	-1.03888	0.486704	down	2.05464
ABHD1	-1.03287	0.488737	down	2.04609
D230040N21RIK	-1.02617	0.491011	down	2.03661
PLN	-1.01934	0.493341	down	2.027
RYR2	-1.0003	0.499898	down	2.00041
Genes affected at both 3 and 24 weeks
	3 weeks				24 weeks
ID	LogFC	Fold change relative to WT	Direction of regulation	Absolute fold change	LogFC	Fold change relative to WT	Direction of regulation	Absolute fold change
D130050A01RIK	5.5086	45.5253	up	45.5253	5.81811	56.4191	up	56.4191
CEP70	2.97221	7.84736	up	7.84736	2.85439	7.23196	up	7.23196
DUSP26	2.50902	5.69234	up	5.69234	1.64864	3.13538	up	3.13538
TNNT1	1.92221	3.79003	up	3.79003	1.98999	3.97234	up	3.97234
SCGB1C1	1.4359	2.70551	up	2.70551	1.4706	2.77136	up	2.77136
SPSB4	1.42672	2.68834	up	2.68834	1.03816	2.05361	up	2.05361
GDF15	1.3442	2.5389	up	2.5389	1.22522	2.3379	up	2.3379
ACTA1	1.25508	2.3868	up	2.3868	1.61087	3.05435	up	3.05435
MYBPHL	-2.94168	0.130156	down	7.68307	-1.74173	0.299011	down	3.34436
HOPX	-2.74064	0.149618	down	6.68369	-2.02868	0.24508	down	4.0803
LRTM1	-2.22644	0.213685	down	4.67978	-1.0188	0.493526	down	2.02623
CES3	-1.98983	0.251769	down	3.9719	-1.75324	0.296636	down	3.37114
SLC22A1	-1.88655	0.270453	down	3.6975	-1.64428	0.319907	down	3.12591
FHL2	-1.88642	0.270478	down	3.69716	-1.35869	0.389935	down	2.56453
SLN	-1.80811	0.285564	down	3.50184	-1.1351	0.455303	down	2.19634
HAMP	-1.74651	0.298023	down	3.35545	-1.12712	0.457829	down	2.18422
D330008I21RIK	-1.58134	0.334171	down	2.99248	-1.03048	0.489548	down	2.0427
ANO10	-1.56502	0.337972	down	2.95883	-1.60909	0.327804	down	3.0506
TTLL1	-1.33895	0.395307	down	2.52968	-1.03264	0.488814	down	2.04577
FBP2	-1.28509	0.410346	down	2.43697	-1.19514	0.436744	down	2.28967
KCNV2	-1.13678	0.454773	down	2.1989	-1.18251	0.440585	down	2.26971
DKK3	-1.10924	0.463539	down	2.15731	-1.14576	0.451953	down	2.21262
Genes affected only at 24 weeks
ID	LogFC	Fold change relative to WT	Direction of regulation	Absolute fold change
MYH7	1.2482	2.37544	up	2.37544
PHLDA1	1.01643	2.02291	up	2.02291
AMY2-2	-1.38713	0.382325	down	2.61558
KLK1B26	-1.04139	0.485859	down	2.05821
SUNC1	-1.00299	0.498966	down	2.00415
