# Supplementary material for: Gene Expression Analyses during Spontaneous Reversal of Cardiomyopathy in Mice with Repressed Nuclear CUG-BP, Elav-Like Family (CELF) Activity in Heart Muscle
Source: PLoS One. 2015 Apr 20;10(4):e0124462. doi: 10.1371/journal.pone.0124462 (PMC4404138; doi:10.1371/journal.pone.0124462)
Supplement: S3 Table — (XLSX) [file pone.0124462.s003.xlsx]

## Sheet: Sheet1
Genes affected in the MHC-CELF∆ severe line (MHC-CELF∆-10)
Genes affected only at 3 weeks
ID	LogFC	Fold change relative to WT	Direction of regulation	Absolute fold change
SCL0002069.1_48	2.213	4.63637	up	4.63637
PPP1R1A	1.84118	3.58302	up	3.58302
RCAN1	1.64566	3.12891	up	3.12891
RAB15	1.49068	2.81022	up	2.81022
SCL0001978.1_6	1.48562	2.80037	up	2.80037
2900055J20RIK	1.38682	2.61502	up	2.61502
TNFRSF12A	1.38682	2.61502	up	2.61502
SYPL2	1.35506	2.55809	up	2.55809
SCL0002124.1_39	1.304	2.46912	up	2.46912
2410004L22RIK	1.11366	2.16393	up	2.16393
TPM2	1.08683	2.12407	up	2.12407
RASL11B	1.06372	2.09031	up	2.09031
CARHSP1	1.04974	2.07015	up	2.07015
EGR3	1.03792	2.05326	up	2.05326
SCX	1.00571	2.00793	up	2.00793
6720475J19RIK	-1.08012	0.472989	down	2.11421
Genes affected at both 3 and 24 weeks
	3 weeks				24 weeks
ID	LogFC	Fold change relative to WT	Direction of regulation	Absolute fold change	LogFC	Fold change relative to WT	Direction of regulation	Absolute fold change
D130050A01RIK	5.2795	38.8409	up	38.8409	5.16986	35.9983	up	35.9983
TNNT1	4.00397	16.0441	up	16.0441	2.02004	4.05594	up	4.05594
2310002L09RIK	2.57785	5.97048	up	5.97048	1.03729	2.05237	up	2.05237
DUSP26	2.05442	4.15377	up	4.15377	1.33333	2.51983	up	2.51983
GDF15	1.9987	3.99639	up	3.99639	2.84134	7.16687	up	7.16687
ITGB1BP3	1.91676	3.77573	up	3.77573	1.96921	3.91555	up	3.91555
CTGF	1.72201	3.29895	up	3.29895	1.82949	3.55411	up	3.55411
DSCR1	1.52957	2.887	up	2.887	1.19579	2.2907	up	2.2907
D1ERTD471E	1.49322	2.81516	up	2.81516	2.24662	4.74569	up	4.74569
COL8A1	1.46957	2.76939	up	2.76939	1.4778	2.78525	up	2.78525
LOC381283	1.29588	2.45526	up	2.45526	1.75538	3.37616	up	3.37616
4833412C05RIK	1.26528	2.40374	up	2.40374	2.26013	4.79034	up	4.79034
NPPB	1.26025	2.39537	up	2.39537	1.7426	3.34638	up	3.34638
LEPREL1	1.18599	2.27519	up	2.27519	1.24994	2.37832	up	2.37832
CHODL	1.17947	2.26494	up	2.26494	1.75295	3.37048	up	3.37048
ENO2	1.14606	2.21309	up	2.21309	1.40927	2.65603	up	2.65603
ACTA1	1.07087	2.1007	up	2.1007	1.67693	3.19747	up	3.19747
MEOX1	1.05566	2.07866	up	2.07866	1.24367	2.368	up	2.368
MFAP5	1.0512	2.07225	up	2.07225	1.23442	2.35287	up	2.35287
GADD45G	1.01122	2.01561	up	2.01561	1.03814	2.05357	up	2.05357
ANO10	-1.4042	0.377826	down	2.64672	-1.84366	0.278613	down	3.58921
CES3	-1.15065	0.450423	down	2.22014	-2.11915	0.230182	down	4.34439
Genes affected only at 24 weeks
ID	LogFC	Fold change relative to WT	Direction of regulation	Absolute fold change
COMP	2.61454	6.12427	up	6.12427
LGALS3	2.22775	4.68402	up	4.68402
MFAP4	2.19148	4.56775	up	4.56775
1500015O10RIK	2.01426	4.03974	up	4.03974
TIMP1	1.98169	3.94955	up	3.94955
TGFB3	1.97208	3.92334	up	3.92334
CRLF1	1.91356	3.76737	up	3.76737
PVALB	1.90152	3.73605	up	3.73605
5430433G21RIK	1.87057	3.65677	up	3.65677
SERPINA3N	1.82465	3.54222	up	3.54222
ITGBL1	1.77633	3.42555	up	3.42555
EGR1	1.72169	3.29823	up	3.29823
WISP2	1.63872	3.1139	up	3.1139
NCAM1	1.57364	2.97654	up	2.97654
NOX4	1.57311	2.97545	up	2.97545
UCHL1	1.55151	2.93124	up	2.93124
ACTA2	1.52259	2.87306	up	2.87306
MYH7	1.51039	2.84886	up	2.84886
1110032E23RIK	1.49421	2.8171	up	2.8171
SERPINE2	1.48227	2.79387	up	2.79387
ANXA3	1.44712	2.72663	up	2.72663
GPX3	1.43376	2.7015	up	2.7015
PDE1B	1.41332	2.66349	up	2.66349
SYNPO	1.40956	2.65655	up	2.65655
ADAMTSL2	1.39629	2.63224	up	2.63224
AHNAK2	1.34941	2.54808	up	2.54808
BGN	1.34538	2.54096	up	2.54096
FHL1	1.31155	2.48207	up	2.48207
MYL9	1.28749	2.44103	up	2.44103
TGFB2	1.28431	2.43565	up	2.43565
CKB	1.28337	2.43407	up	2.43407
CCL21C	1.28201	2.43178	up	2.43178
COL1A1	1.26703	2.40665	up	2.40665
RBP1	1.26139	2.39726	up	2.39726
KRT18	1.25052	2.37927	up	2.37927
SPARC	1.24302	2.36693	up	2.36693
PI16	1.22869	2.34354	up	2.34354
XIRP2	1.22129	2.33156	up	2.33156
ADAMTS2	1.21804	2.3263	up	2.3263
MMP23	1.20912	2.31196	up	2.31196
BC064033	1.20473	2.30494	up	2.30494
SERPINF1	1.19153	2.28395	up	2.28395
SCL0003547.1_6	1.18996	2.28146	up	2.28146
VGLL2	1.18812	2.27855	up	2.27855
E430002G05RIK	1.17729	2.26151	up	2.26151
PCOLCE	1.17408	2.25649	up	2.25649
LOXL1	1.17175	2.25285	up	2.25285
PEA15	1.17132	2.25217	up	2.25217
FBN1	1.16195	2.23759	up	2.23759
CYB5R3	1.15513	2.22705	up	2.22705
FXYD6	1.15304	2.22383	up	2.22383
NUPR1	1.14737	2.21509	up	2.21509
COL18A1	1.12715	2.18427	up	2.18427
PHLDA1	1.12258	2.17736	up	2.17736
OLFML3	1.122	2.17649	up	2.17649
MYL1	1.12028	2.17389	up	2.17389
MGP	1.11349	2.16368	up	2.16368
ALDH1A1	1.10332	2.14848	up	2.14848
SLC13A4	1.09911	2.14223	up	2.14223
PLVAP	1.08299	2.11842	up	2.11842
SLITRK4	1.08276	2.11809	up	2.11809
ACTN1	1.0799	2.1139	up	2.1139
CTSK	1.07603	2.10823	up	2.10823
TMEM176B	1.06572	2.09321	up	2.09321
EDN1	1.06479	2.09187	up	2.09187
ECM1	1.05625	2.07953	up	2.07953
C4A	1.05585	2.07895	up	2.07895
PTN	1.05479	2.07741	up	2.07741
TMEM119	1.0475	2.06694	up	2.06694
S100A11	1.03745	2.05259	up	2.05259
DDAH1	1.03054	2.04278	up	2.04278
TSPO	1.02876	2.04027	up	2.04027
SCL0001849.1_2273	1.0234	2.03271	up	2.03271
F2R	1.01407	2.0196	up	2.0196
HMGN3	1.01012	2.01407	up	2.01407
FBLN2	1.00707	2.00983	up	2.00983
FBP2	-1.98605	0.252429	down	3.9615
PAH	-1.83459	0.28037	down	3.56671
HOPX	-1.80681	0.285823	down	3.49867
KCNV2	-1.77508	0.292178	down	3.42257
TTLL1	-1.71828	0.303911	down	3.29044
DGAT2	-1.6186	0.325652	down	3.07076
ACOT1	-1.56398	0.338216	down	2.95669
AMY2-2	-1.56172	0.338746	down	2.95206
HAMP	-1.5613	0.338846	down	2.95119
LRTM1	-1.51888	0.348956	down	2.86569
IFT81	-1.50496	0.352339	down	2.83818
9930105H17RIK	-1.49727	0.354223	down	2.82308
GPT1	-1.49134	0.355681	down	2.81151
TMOD4	-1.48777	0.356563	down	2.80455
SUNC1	-1.48119	0.358194	down	2.79178
A2BP1	-1.47295	0.360245	down	2.77589
GGNBP1	-1.44885	0.366314	down	2.7299
SLC22A1	-1.40407	0.377862	down	2.64647
TBC1D10C	-1.4015	0.378534	down	2.64177
D830015G02RIK	-1.38185	0.383725	down	2.60603
4833426J09RIK	-1.37346	0.385964	down	2.59091
GSTK1	-1.36662	0.387798	down	2.57866
YIPF7	-1.32536	0.399049	down	2.50596
RPL3L	-1.32507	0.399131	down	2.50544
D330008I21RIK	-1.25137	0.420048	down	2.38068
DHRS7C	-1.24895	0.420754	down	2.37668
GZMM	-1.23003	0.426309	down	2.34572
LAMB3	-1.21107	0.43195	down	2.31508
1110028A07RIK	-1.1976	0.436001	down	2.29357
SNAI3	-1.19473	0.436868	down	2.28902
DCI	-1.16261	0.446703	down	2.23863
LGALS4	-1.15574	0.448835	down	2.22799
CAR14	-1.15256	0.449825	down	2.22309
SCN4B	-1.14816	0.451202	down	2.2163
LOC100040353	-1.14382	0.45256	down	2.20965
MAGIX	-1.12697	0.457877	down	2.18399
FKBP4	-1.12649	0.458028	down	2.18327
FNDC5	-1.11878	0.460484	down	2.17163
RXRG	-1.07713	0.47397	down	2.10984
RETSAT	-1.0659	0.477676	down	2.09347
CIB3	-1.06235	0.478851	down	2.08833
KLK1B26	-1.0493	0.483202	down	2.06953
DUSP23	-1.03571	0.487776	down	2.05012
APBB1	-1.03532	0.487909	down	2.04956
DECR1	-1.02087	0.492818	down	2.02915
WHRN	-1.01576	0.494567	down	2.02197
F830002E14RIK	-1.01369	0.495278	down	2.01907
9530058B02RIK	-1.01197	0.495868	down	2.01667
EG433224	-1.01129	0.496103	down	2.01571
1810049H13RIK	-1.00981	0.496611	down	2.01365
CYP2B10	-1.00486	0.498319	down	2.00675
D930001I22RIK	-1.00435	0.498496	down	2.00604
GPR22	-1.00423	0.498535	down	2.00588
NPC1	-1.00265	0.499083	down	2.00368
MMP15	-1.00191	0.499338	down	2.00265
